# Supplementary material for: KM-express: an integrated online patient survival and gene expression analysis tool for the identification and functional characterization of prognostic markers in breast and prostate cancers
Source: Database (Oxford). 2018 Jul 9;2018:bay069. doi: 10.1093/database/bay069 (PMC6041744; doi:10.1093/database/bay069)
Supplement: Supplementary Data [file bay069_supp.zip]

Archive with 3 entries (3 files):
- Table S2. TCGA datasets.xlsx
- Table S3. Cell line expression profile from public databases.xlsx
- Table S1. Breast cancer datasets.xlsx
