# Supplementary material for: KM-express: an integrated online patient survival and gene expression analysis tool for the identification and functional characterization of prognostic markers in breast and prostate cancers
Source: Database (Oxford). 2018 Jul 9;2018:bay069. doi: 10.1093/database/bay069 (PMC6041744; doi:10.1093/database/bay069)
Supplement: Supplementary Data [file bay069_supp.zip › Table S2. TCGA datasets.xlsx]

## Sheet: TCGA datasets
Table S2. TCGA datasets.
Cohort	Disease Name
TCGA-ACC	Adrenocortical carcinoma
TCGA-BLCA	Bladder urothelial carcinoma
TCGA-BRCA	Breast invasive carcinoma
TCGA-CESC	Cervical and endocervical cancers
TCGA-CHOL	Cholangiocarcinoma
TCGA-COAD	Colon adenocarcinoma
TCGA-DLBC	Lymphoid Neoplasm Diffuse Large B-cell Lymphoma
TCGA-ESCA	Esophageal carcinoma
TCGA-GBM	Glioblastoma multiforme
TCGA-HNSC	Head and Neck squamous cell carcinoma
TCGA-KICH	Kidney Chromophobe
TCGA-KIRC	Kidney renal clear cell carcinoma
TCGA-KIRP	Kidney renal papillary cell carcinoma
TCGA-LGG	Brain Lower Grade Glioma
TCGA-LIHC	Liver hepatocellular carcinoma
TCGA-LUAD	Lung adenocarcinoma
TCGA-LUSC	Lung squamous cell carcinoma
TCGA-MESO	Mesothelioma
TCGA-OV	Ovarian serous cystadenocarcinoma
TCGA-PAAD	Pancreatic adenocarcinoma
TCGA-PCPG	Pheochromocytoma and Paraganglioma
TCGA-PRAD	Prostate adenocarcinoma
TCGA-READ	Rectum adenocarcinoma
TCGA-SARC	Sarcoma
TCGA-SKCM	Skin Cutaneous Melanoma
TCGA-STAD	Stomach adenocarcinoma
TCGA-TGCT	Testicular Germ Cell Tumors
TCGA-THCA	Thyroid carcinoma
TCGA-THYM	Thymoma
TCGA-UCEC	Uterine Corpus Endometrial Carcinoma
TCGA-UCS	Uterine Carcinosarcoma
TCGA-UVM	Uveal Melanoma
