# Supplementary material for: KM-express: an integrated online patient survival and gene expression analysis tool for the identification and functional characterization of prognostic markers in breast and prostate cancers
Source: Database (Oxford). 2018 Jul 9;2018:bay069. doi: 10.1093/database/bay069 (PMC6041744; doi:10.1093/database/bay069)
Supplement: Supplementary Data [file bay069_supp.zip › Table S3. Cell line expression profile from public databases.xlsx]

## Sheet: sheet1
Table S3. Cell line expression profile from public databases.
Cohort	Number Of CellLines	Number of Cancer Types
CCLE_GSE36133	645	17
CellLineNavigator_E-MTAB-37	227	18
CellMinerHCC	17	1
COSMIC	606	19
MERAV	1318	18
