# Supplementary material for: KM-express: an integrated online patient survival and gene expression analysis tool for the identification and functional characterization of prognostic markers in breast and prostate cancers
Source: Database (Oxford). 2018 Jul 9;2018:bay069. doi: 10.1093/database/bay069 (PMC6041744; doi:10.1093/database/bay069)
Supplement: Supplementary Data [file bay069_supp.zip › Table S1. Breast cancer datasets.xlsx]

## Sheet: breast cancer
Table S1. Breast cancer datasets.
PMID	Accession ID	Phenotype	Sample size
	TCGA	normal vs primary vs metastatic	1092
24904649	GSE28866	normal vs tumor	6/5
24929677	GSE58135	normal vs tumor	140
25722745	GSE60788	normal vs tumor	51/4
22929540	GSE28866	tumor	6
23236365	GSE36863	normal vs tumor	1/1/1/1
24840202	GSE57243	tumor	2/2
24929677	GSE58135	tumor	28
26438844	GSE62789	tumor	1/9
26632845	GSE73857	tumor	2/3
25212499	GSE59536	tumor	1/1/1
21364760	GSE27003	normal vs tumor	1/8
21835007	SRP003186	tumor	1/1/1/1
25058159	GSE47043	tumor	2/2
24111759	SRP006726	normal vs tumor	1/2
26327458	GSE45419	normal vs tumor	8/24
25387393	GSE58626	tumor	3/3/3/3
27879268	GSE74417	normal	3
27685983	E-MTAB-4993	tumor	51/12
24639548	GSE53532	tumor	1/1
27602759	GSE78512	tumor	27
24176112	GSE48213	normal vs tumor	6/52
24887547	GSE47462	normal vs tumor	28/52
28738804	GSE71651	normal vs tumor	18 vs 15
23884293	GSE52194	normal vs tumor	3/17
Illumina Human Body Map 2.0 Project	GSE30611	normal	2 for each
29273624	GSE96860	normal vs tumor	4 for each
